# Supplementary material for: Rational Design and Immunological Mechanisms of Circular RNA-Based Vaccines: Emerging Frontiers in Combating Pathogen Infection
Source: Vaccines (Basel). 2025 May 26;13(6):563. doi: 10.3390/vaccines13060563 (PMC12197763; doi:10.3390/vaccines13060563)
Supplement: Supplementary file 1 [file vaccines-13-00563-s001.zip]

Archive with 1 entries (1 files):
- vaccines-3618101-supplementary.pdf
